# Supplementary material for: High-Throughput Proteomics Sample Preparation Using a 96-Channel Pipettor and Magnetic Pin Device
Source: J Proteome Res. 2026 Feb 16;25(3):1647–61. doi: 10.1021/acs.jproteome.5c01020 (PMC12973302; doi:10.1021/acs.jproteome.5c01020)
Supplement: Supplementary file 2 [file pr5c01020_si_002.csv]

volume_100_mg_ml_suspension	expected_HLB_weight	tip_weight	tip_wet_HLB_weight	tip_dry_HLB_weight
30	3	280	288.2	283.4
30	3	279.7	287.8	283.2
30	3	280.9	288.5	283.7
60	6	280.4	296.3	287.6
60	6	280.4	296.3	287.3
60	6	276.9	293.1	284
90	9	280.6	304.1	290.8
90	9	280.2	303.4	290.2
90	9	280	303.6	290.1
120	12	279.8	311	293.1
120	12	279.6	310.8	293.4
120	12	280	311.2	293.1
150	15	279.9	317.7	296.6
150	15	276.5	314	292.9
150	15	276.9	314.8	293.7
