# Supplementary material for: High-Throughput Proteomics Sample Preparation Using a 96-Channel Pipettor and Magnetic Pin Device
Source: J Proteome Res. 2026 Feb 16;25(3):1647–61. doi: 10.1021/acs.jproteome.5c01020 (PMC12973302; doi:10.1021/acs.jproteome.5c01020)
Supplement: Supplementary file 3 [file pr5c01020_si_003.xlsx]

## Sheet: Supplementary_Table_2_50_05_45_
			comparison of 50_05_45 to 50_45_05				comparison of 50_10_40 to 50_40_10				comparison of 50_20_30 to 50_30_20
replicate	PG.Organisms		FC_Exp	RMSERatio	sdRatio		FC_Exp	RMSERatio	sdRatio		FC_Exp	RMSERatio	sdRatio
01	EC		1	0.121425	0.115557		1	0.0962764	0.0896383		1	0.120482	0.11985
01	HS		9	1.82251	1.51279		4	0.678257	0.491177		1.5	0.182829	0.171214
01	SC		0.111111	0.0437566	0.0426817		0.25	0.051551	0.0495966		0.666667	0.0817456	0.0817602
02	EC		1	0.137912	0.135334		1	0.234915	0.234662		1	0.105167	0.103867
02	HS		9	1.80018	1.356		4	0.716519	0.581624		1.5	0.186452	0.179632
02	SC		0.111111	0.0492041	0.0475204		0.25	0.0803386	0.0762596		0.666667	0.0802215	0.0799767
03	EC		1	0.11042	0.108161		1	0.188825	0.186381		1	0.111846	0.109305
03	HS		9	1.82006	1.53332		4	0.67356	0.513017		1.5	0.150095	0.133353
03	SC		0.111111	0.0443894	0.0422971		0.25	0.0485276	0.0455446		0.666667	0.0615755	0.0615905
04	EC		1	0.213542	0.211212		1	0.101067	0.0973738		1	0.108985	0.107184
04	HS		9	1.71822	1.572		4	0.674507	0.521567		1.5	0.224164	0.218821
04	SC		0.111111	0.0513212	0.0505567		0.25	0.0491496	0.0465142		0.666667	0.101288	0.101151
05	EC		1	0.114199	0.109075		1	0.129754	0.124873		1	0.0625763	0.0596877
05	HS		9	1.73374	1.32366		4	0.753192	0.566271		1.5	0.142249	0.125254
05	SC		0.111111	0.0587346	0.057817		0.25	0.0532926	0.0522801		0.666667	0.06217	0.0620985
06	EC		1	0.121205	0.111339		1	0.118906	0.107222		1	0.0886678	0.0856948
06	HS		9	1.58521	1.23124		4	0.704702	0.519494		1.5	0.181809	0.164567
06	SC		0.111111	0.0464624	0.0458622		0.25	0.0557573	0.0551665		0.666667	0.0722149	0.0717631
07	EC		1	0.116163	0.109483		1	0.102758	0.0922174		1	0.0696721	0.0654281
07	HS		9	1.67259	1.24907		4	0.683583	0.489667		1.5	0.143885	0.12222
07	SC		0.111111	0.0627772	0.0615006		0.25	0.0474592	0.0455171		0.666667	0.0592712	0.0592845
08	EC		1	0.100606	0.0927274		1	0.0877668	0.0742121		1	0.0748208	0.0712248
08	HS		9	1.58014	1.18488		4	0.664225	0.439695		1.5	0.150705	0.127401
08	SC		0.111111	0.0350203	0.0330486		0.25	0.0408377	0.0384588		0.666667	0.0636369	0.063167
09	EC		1	0.103317	0.0940072		1	0.0842917	0.0749134		1	0.0731101	0.0694881
09	HS		9	1.62663	1.13378		4	0.635017	0.435414		1.5	0.14557	0.126116
09	SC		0.111111	0.0377583	0.0365054		0.25	0.0430122	0.0408959		0.666667	0.0608013	0.0608159
10	EC		1	0.0904056	0.0841476		1	0.095781	0.0877322		1	0.0781245	0.0748566
10	HS		9	1.62196	1.20427		4	0.686614	0.485002		1.5	0.145796	0.132644
10	SC		0.111111	0.054102	0.0531491		0.25	0.0476638	0.0454474		0.666667	0.0669755	0.0662744
